# Supplementary material for: Morphology-Controlled Synthesis of V1.11S2 for Electrocatalytic Hydrogen Evolution Reaction in Acid Media
Source: Molecules. 2022 Nov 18;27(22):8019. doi: 10.3390/molecules27228019 (PMC9695646; doi:10.3390/molecules27228019)
Supplement: Supplementary file 1 [file molecules-27-08019-s001.zip]

Archive with 1 entries (1 files):
- molecules-2009453-supplementary.pdf
